# Supplementary material for: Quantitative mapping of RNA-mediated nuclear estrogen receptor β interactome in human breast cancer cells
Source: Sci Data. 2018 Mar 6;5:180031. doi: 10.1038/sdata.2018.31 (PMC5839158; doi:10.1038/sdata.2018.31)
Supplement: Supplementary file 1 [file sdata201831-isa1.zip]

Archive with 3 entries (3 files):
- i_Investigation.txt
- s_study_Tarallo.txt
- a_assay_Tarallo.txt
