# Supplementary material for: Quantitative mapping of RNA-mediated nuclear estrogen receptor β interactome in human breast cancer cells
Source: Sci Data. 2018 Mar 6;5:180031. doi: 10.1038/sdata.2018.31 (PMC5839158; doi:10.1038/sdata.2018.31)
Supplement: Supplementary file 1 [file sdata201831-isa1.zip › i_Investigation.txt]

# Investigation File generated for Scientific Data with Investigation File Authoring Tool version 0.1.0 on 26/01/2018 - This metadata file is CC0
ONTOLOGY SOURCE REFERENCE
Term Source Name	CLO	OBI	SO	XCO	EFO	CHMO	ERO	BAO
Term Source File	http://data.bioontology.org/ontologies/CLO	http://data.bioontology.org/ontologies/OBI	http://data.bioontology.org/ontologies/SO	http://data.bioontology.org/ontologies/XCO	http://data.bioontology.org/ontologies/EFO	http://data.bioontology.org/ontologies/CHMO	http://data.bioontology.org/ontologies/ERO	http://data.bioontology.org/ontologies/BAO
Term Source Version	2.1.106	2014-08-18	unknown	4.18	2.89	releases/2014-11-20	2013-08-02	2.0
Term Source Description	Cell Line Ontology	Ontology for Biomedical Investigations	Sequence Types and Features Ontology	Experimental Conditions Ontology	Experimental Factor Ontology	Chemical Methods Ontology	Eagle-I Research Resource Ontology	BioAssay Ontology
INVESTIGATION
Investigation Identifier
Investigation Title
Investigation Description
Investigation Submission Date
Investigation Public Release Date
INVESTIGATION PUBLICATIONS
Investigation PubMed ID
Investigation Publication DOI
Investigation Publication Author List
Investigation Publication Title
Investigation Publication Status
Investigation Publication Status Term Accession Number
Investigation Publication Status Term Source REF
INVESTIGATION CONTACTS
Investigation Person Last Name
Investigation Person Mid Initials
Investigation Person First Name
Investigation Person Address
Investigation Person Phone
Investigation Person Fax
Investigation Person Email
Investigation Person Affiliation
Investigation Person Roles
Investigation Person Roles Term Accession Number
Investigation Person Roles Term Source REF
STUDY
Study Identifier	10.1038/sdata.2018.31
Study Title	Quantitative mapping of RNA-mediated nuclear estrogen receptor β interactome in human breast cancer cells
Study Submission Date	24/10/2017
Study Public Release Date	06/03/2018
Study Description	http://www.nature.com/articles/sdata201831#abstract
Study File Name	s_study_Tarallo.txt
Comment[Subject Keywords]	//;//
Comment[Manuscript Licence]	CC BY-4.0
Comment[Experimental Metadata Licence]	CC0
Comment[Supplementary Information File Name]	
Comment[Supplementary Information File Type]	x-zip-compressed
Comment[Supplementary Information File URL]	http://www.nature.com/articles/sdata201831#supplementary-information
Comment[Data Repository]	PRIDE;PRIDE;figshare
Comment[Data Record Accession]	PXD006720;PXD006280;doi:10.6084/m9.figshare.c.3952927
Comment[Data Record URI]	https://www.ebi.ac.uk/pride/archive/projects/PXD006720;https://www.ebi.ac.uk/pride/archive/projects/PXD006280;http://doi.org/10.6084/m9.figshare.c.3952927
STUDY DESIGN DESCRIPTORS
Study Design Type	parallel group design	cell type comparison design	protein and RNA interaction identification objective
Study Design Type Term Accession Number	OBI:0500006	OBI:0001411	OBI:0001854
Study Design Type Term Source REF	OBI	OBI	OBI
STUDY PUBLICATIONS
Study PubMed ID
Study Publication DOI
Study Publication Author List
Study Publication Title
Study Publication Status
Study Publication Status Term Accession Number
Study Publication Status Term Source REF
STUDY FACTORS
Study Factor Name	genotype	treatment	biological replicate
Study Factor Type	genotype	experimental condition	biological replicate
Study Factor Type Term Accession Number	SO:0001027	XCO:0000000	http://www.ebi.ac.uk/efo/EFO_0002091
Study Factor Type Term Source REF	SO	XCO	EFO
STUDY ASSAYS
Study Assay Measurement Type	protein-protein interaction detection
Study Assay Measurement Type Term Accession Number	OBI:0000288
Study Assay Measurement Type Term Source REF	OBI
Study Assay Technology Type	nanoflow liquid chromatography-tandem mass spectrometry
Study Assay Technology Type Term Accession Number	CHMO:0001834
Study Assay Technology Type Term Source REF	CHMO
Study Assay Technology Platform	""
Study Assay File Name	a_assay_Tarallo.txt
STUDY PROTOCOLS
Study Protocol Name	Nuclear proteins extraction and treatments	Purification of ER beta nuclear complexes	Nano LC-MS/MS	Data Analysis 
Study Protocol Type	protein extraction	protein-DNA interaction assay	nanoflow liquid chromatography-tandem mass spectrometry	information processor function
Study Protocol Type Term Accession Number	ERO:0001682	BAO:0000591	CHMO:0001834	OBI:0000392
Study Protocol Type Term Source REF	ERO	BAO	CHMO	OBI
Study Protocol Description				
Study Protocol URI	""	""	""	""
Study Protocol Version				
Study Protocol Parameters Name	""	""	""	""
Study Protocol Parameters Name Term Accession Number	""	""	""	""
Study Protocol Parameters Name Term Source REF	""	""	""	""
Study Protocol Components Name	""	""	""	""
Study Protocol Components Type	""	""	""	""
Study Protocol Components Type Term Accession Number	""	""	""	""
Study Protocol Components Type Term Source REF	""	""	""	""
STUDY CONTACTS
Study Person Last Name	Giurato	Nassa	Salvati	Alexandrova	Rizzo	Nyman	Weisz	Tarallo
Study Person First Name	Giorgio	Giovanni	Annamaria	Elena	Francesca	Tuula A.	Alessandro	Roberta
Study Person Mid Initials								
Study Person Email	""	""	""	""	""	""	aweisz@unisa.it	rtarallo@unisa.it
Study Person Phone								
Study Person Fax								
Study Person Address								
Study Person Affiliation	Laboratory of Molecular Medicine and Genomics, Department of Medicine, Surgery and Dentistry “Scuola Medica Salernitana”, University of Salerno, 84081 Baronissi (SA), Italy	Laboratory of Molecular Medicine and Genomics, Department of Medicine, Surgery and Dentistry “Scuola Medica Salernitana”, University of Salerno, 84081 Baronissi (SA), Italy	Laboratory of Molecular Medicine and Genomics, Department of Medicine, Surgery and Dentistry “Scuola Medica Salernitana”, University of Salerno, 84081 Baronissi (SA), Italy	Laboratory of Molecular Medicine and Genomics, Department of Medicine, Surgery and Dentistry “Scuola Medica Salernitana”, University of Salerno, 84081 Baronissi (SA), Italy	Laboratory of Molecular Medicine and Genomics, Department of Medicine, Surgery and Dentistry “Scuola Medica Salernitana”, University of Salerno, 84081 Baronissi (SA), Italy	Department of Immunology, Institute of Clinical Medicine, University of Oslo and Rikshospitalet Oslo, 0372 Oslo, Norway	Laboratory of Molecular Medicine and Genomics, Department of Medicine, Surgery and Dentistry “Scuola Medica Salernitana”, University of Salerno, 84081 Baronissi (SA), Italy	Laboratory of Molecular Medicine and Genomics, Department of Medicine, Surgery and Dentistry “Scuola Medica Salernitana”, University of Salerno, 84081 Baronissi (SA), Italy
Study Person Roles								
Study Person Roles Term Accession Number								
Study Person Roles Term Source REF								
Comment[Study Person ORCID]		0000-0001-7453-1240				0000-0001-8787-5886		0000-0001-9668-3632
Comment[Funder]								
Comment[FundRef ID]								
Comment[Funder Term Source REF]								
Comment[Grant Identifier]								
