# Supplementary material for: Quantitative mapping of RNA-mediated nuclear estrogen receptor β interactome in human breast cancer cells
Source: Sci Data. 2018 Mar 6;5:180031. doi: 10.1038/sdata.2018.31 (PMC5839158; doi:10.1038/sdata.2018.31)
Supplement: Supplementary file 1 [file sdata201831-isa1.zip › s_study_Tarallo.txt]

Source Name	Material Type	Term Source REF	Term Accession Number	Characteristics[cell line]	Term Source REF	Term Accession Number	Protocol REF	Protocol REF	Sample Name	Factor Value[genotype]	Factor Value[treatment]	Factor Value[biological replicate]
stabilized human breast cancer cell line	MCF7 cell	CLO	CLO:0007606	immortal human breast-derived cell line cell	CLO	CLO:0000578	Nuclear proteins extraction and treatments	Purification of ER beta nuclear complexes	MCF7_control	estrogen receptor gene negative		biological replicate
stabilized human breast cancer cell line	MCF7 cell	CLO	CLO:0007606	immortal human breast-derived cell line cell	CLO	CLO:0000578	Nuclear proteins extraction and treatments	Purification of ER beta nuclear complexes	Ct-ERbeta	estrogen receptor gene positive		biological replicate
stabilized human breast cancer cell line	MCF7 cell	CLO	CLO:0007606	immortal human breast-derived cell line cell	CLO	CLO:0000578	Nuclear proteins extraction and treatments	Purification of ER beta nuclear complexes	Ct-ERbeta_Rnase A	estrogen receptor gene positive	RNase A	biological replicate
stabilized human breast cancer cell line	MCF7 cell	CLO	CLO:0007606	immortal human breast-derived cell line cell	CLO	CLO:0000578	Nuclear proteins extraction and treatments	Purification of ER beta nuclear complexes	Ct-ERbeta_NT	estrogen receptor gene positive	NT	biological replicate
stabilized human breast cancer cell line	MCF7 cell	CLO	CLO:0007606	immortal human breast-derived cell line cell	CLO	CLO:0000578	Nuclear proteins extraction and treatments	Purification of ER beta nuclear complexes	Ct-ERbeta_AGO2 Kd	estrogen receptor gene positive	AGO2 Kd	biological replicate
