# Supplementary material for: Quantitative mapping of RNA-mediated nuclear estrogen receptor β interactome in human breast cancer cells
Source: Sci Data. 2018 Mar 6;5:180031. doi: 10.1038/sdata.2018.31 (PMC5839158; doi:10.1038/sdata.2018.31)
Supplement: Supplementary file 1 [file sdata201831-isa1.zip › a_assay_Tarallo.txt]

Sample Name	Protocol REF	Comment[sample ID]	Assay Name	Raw Data File	Comment[Data Repository]	Comment[Data Record Accession]	Comment[Data Record URI]	Protocol REF	Derived Data File	Comment[Data Repository]	Comment[Data Record Accession]	Comment[Data Record URI]	Protocol REF	Derived Data File	Comment[Data Repository]	Comment[Data Record Accession]	Comment[Data Record URI]	Factor Value[genotype]	Factor Value[treatment]	Factor Value[biological replicate]
Ct-ERbeta	Nano LC-MS/MS	Ct-ERbeta (sample)_1	P4634	P4634.raw	PRIDE	PXD006720	https://www.ebi.ac.uk/pride/archive/projects/PXD006720	Data Analysis	Giovanni combined sample1-3 with10ppm accuracy.xlsx	PRIDE	PXD006720	https://www.ebi.ac.uk/pride/archive/projects/PXD006720	Data Analysis	doi:10.6084/m9.figshare.c.3952927	figshare	doi:10.6084/m9.figshare.c.3952927	http://doi.org/10.6084/m9.figshare.c.3952927	estrogen receptor gene positive		replicate 1
Ct-ERbeta	Nano LC-MS/MS	Ct-ERbeta (sample)_1	P4635	P4635.raw	PRIDE	PXD006720	https://www.ebi.ac.uk/pride/archive/projects/PXD006720	Data Analysis	Giovanni combined sample1-3 with10ppm accuracy.xlsx	PRIDE	PXD006720	https://www.ebi.ac.uk/pride/archive/projects/PXD006720	Data Analysis	doi:10.6084/m9.figshare.c.3952927	figshare	doi:10.6084/m9.figshare.c.3952927	http://doi.org/10.6084/m9.figshare.c.3952927	estrogen receptor gene positive		replicate 1
Ct-ERbeta	Nano LC-MS/MS	Ct-ERbeta (sample)_1	P4636	P4636.raw	PRIDE	PXD006720	https://www.ebi.ac.uk/pride/archive/projects/PXD006720	Data Analysis	Giovanni combined sample1-3 with10ppm accuracy.xlsx	PRIDE	PXD006720	https://www.ebi.ac.uk/pride/archive/projects/PXD006720	Data Analysis	doi:10.6084/m9.figshare.c.3952927	figshare	doi:10.6084/m9.figshare.c.3952927	http://doi.org/10.6084/m9.figshare.c.3952927	estrogen receptor gene positive		replicate 1
Ct-ERbeta	Nano LC-MS/MS	Ct-ERbeta (sample)_1	P4637	P4637.raw	PRIDE	PXD006720	https://www.ebi.ac.uk/pride/archive/projects/PXD006720	Data Analysis	Giovanni combined sample1-3 with10ppm accuracy.xlsx	PRIDE	PXD006720	https://www.ebi.ac.uk/pride/archive/projects/PXD006720	Data Analysis	doi:10.6084/m9.figshare.c.3952927	figshare	doi:10.6084/m9.figshare.c.3952927	http://doi.org/10.6084/m9.figshare.c.3952927	estrogen receptor gene positive		replicate 1
Ct-ERbeta	Nano LC-MS/MS	Ct-ERbeta (sample)_1	P4638	P4638.raw	PRIDE	PXD006720	https://www.ebi.ac.uk/pride/archive/projects/PXD006720	Data Analysis	Giovanni combined sample1-3 with10ppm accuracy.xlsx	PRIDE	PXD006720	https://www.ebi.ac.uk/pride/archive/projects/PXD006720	Data Analysis	doi:10.6084/m9.figshare.c.3952927	figshare	doi:10.6084/m9.figshare.c.3952927	http://doi.org/10.6084/m9.figshare.c.3952927	estrogen receptor gene positive		replicate 1
Ct-ERbeta	Nano LC-MS/MS	Ct-ERbeta (sample)_1	P4639	P4639.raw	PRIDE	PXD006720	https://www.ebi.ac.uk/pride/archive/projects/PXD006720	Data Analysis	Giovanni combined sample1-3 with10ppm accuracy.xlsx	PRIDE	PXD006720	https://www.ebi.ac.uk/pride/archive/projects/PXD006720	Data Analysis	doi:10.6084/m9.figshare.c.3952927	figshare	doi:10.6084/m9.figshare.c.3952927	http://doi.org/10.6084/m9.figshare.c.3952927	estrogen receptor gene positive		replicate 1
Ct-ERbeta	Nano LC-MS/MS	Ct-ERbeta (sample)_2	P4641	P4641.raw	PRIDE	PXD006720	https://www.ebi.ac.uk/pride/archive/projects/PXD006720	Data Analysis	Giovanni combined sample1-3 with10ppm accuracy.xlsx	PRIDE	PXD006720	https://www.ebi.ac.uk/pride/archive/projects/PXD006720	Data Analysis	doi:10.6084/m9.figshare.c.3952927	figshare	doi:10.6084/m9.figshare.c.3952927	http://doi.org/10.6084/m9.figshare.c.3952927	estrogen receptor gene positive		replicate 2
Ct-ERbeta	Nano LC-MS/MS	Ct-ERbeta (sample)_2	P4642	P4642.raw	PRIDE	PXD006720	https://www.ebi.ac.uk/pride/archive/projects/PXD006720	Data Analysis	Giovanni combined sample1-3 with10ppm accuracy.xlsx	PRIDE	PXD006720	https://www.ebi.ac.uk/pride/archive/projects/PXD006720	Data Analysis	doi:10.6084/m9.figshare.c.3952927	figshare	doi:10.6084/m9.figshare.c.3952927	http://doi.org/10.6084/m9.figshare.c.3952927	estrogen receptor gene positive		replicate 2
Ct-ERbeta	Nano LC-MS/MS	Ct-ERbeta (sample)_2	P4643	P4643.raw	PRIDE	PXD006720	https://www.ebi.ac.uk/pride/archive/projects/PXD006720	Data Analysis	Giovanni combined sample1-3 with10ppm accuracy.xlsx	PRIDE	PXD006720	https://www.ebi.ac.uk/pride/archive/projects/PXD006720	Data Analysis	doi:10.6084/m9.figshare.c.3952927	figshare	doi:10.6084/m9.figshare.c.3952927	http://doi.org/10.6084/m9.figshare.c.3952927	estrogen receptor gene positive		replicate 2
Ct-ERbeta	Nano LC-MS/MS	Ct-ERbeta (sample)_2	P4644	P4644.raw	PRIDE	PXD006720	https://www.ebi.ac.uk/pride/archive/projects/PXD006720	Data Analysis	Giovanni combined sample1-3 with10ppm accuracy.xlsx	PRIDE	PXD006720	https://www.ebi.ac.uk/pride/archive/projects/PXD006720	Data Analysis	doi:10.6084/m9.figshare.c.3952927	figshare	doi:10.6084/m9.figshare.c.3952927	http://doi.org/10.6084/m9.figshare.c.3952927	estrogen receptor gene positive		replicate 2
Ct-ERbeta	Nano LC-MS/MS	Ct-ERbeta (sample)_2	P4645	P4645.raw	PRIDE	PXD006720	https://www.ebi.ac.uk/pride/archive/projects/PXD006720	Data Analysis	Giovanni combined sample1-3 with10ppm accuracy.xlsx	PRIDE	PXD006720	https://www.ebi.ac.uk/pride/archive/projects/PXD006720	Data Analysis	doi:10.6084/m9.figshare.c.3952927	figshare	doi:10.6084/m9.figshare.c.3952927	http://doi.org/10.6084/m9.figshare.c.3952927	estrogen receptor gene positive		replicate 2
Ct-ERbeta	Nano LC-MS/MS	Ct-ERbeta (sample)_2	P4646	P4646.raw	PRIDE	PXD006720	https://www.ebi.ac.uk/pride/archive/projects/PXD006720	Data Analysis	Giovanni combined sample1-3 with10ppm accuracy.xlsx	PRIDE	PXD006720	https://www.ebi.ac.uk/pride/archive/projects/PXD006720	Data Analysis	doi:10.6084/m9.figshare.c.3952927	figshare	doi:10.6084/m9.figshare.c.3952927	http://doi.org/10.6084/m9.figshare.c.3952927	estrogen receptor gene positive		replicate 2
Ct-ERbeta	Nano LC-MS/MS	Ct-ERbeta (sample)_3	P4648	P4648.raw	PRIDE	PXD006720	https://www.ebi.ac.uk/pride/archive/projects/PXD006720	Data Analysis	Giovanni combined sample1-3 with10ppm accuracy.xlsx	PRIDE	PXD006720	https://www.ebi.ac.uk/pride/archive/projects/PXD006720	Data Analysis	doi:10.6084/m9.figshare.c.3952927	figshare	doi:10.6084/m9.figshare.c.3952927	http://doi.org/10.6084/m9.figshare.c.3952927	estrogen receptor gene positive		replicate 3
Ct-ERbeta	Nano LC-MS/MS	Ct-ERbeta (sample)_3	P4649	P4649.raw	PRIDE	PXD006720	https://www.ebi.ac.uk/pride/archive/projects/PXD006720	Data Analysis	Giovanni combined sample1-3 with10ppm accuracy.xlsx	PRIDE	PXD006720	https://www.ebi.ac.uk/pride/archive/projects/PXD006720	Data Analysis	doi:10.6084/m9.figshare.c.3952927	figshare	doi:10.6084/m9.figshare.c.3952927	http://doi.org/10.6084/m9.figshare.c.3952927	estrogen receptor gene positive		replicate 3
Ct-ERbeta	Nano LC-MS/MS	Ct-ERbeta (sample)_3	P4650	P4650.raw	PRIDE	PXD006720	https://www.ebi.ac.uk/pride/archive/projects/PXD006720	Data Analysis	Giovanni combined sample1-3 with10ppm accuracy.xlsx	PRIDE	PXD006720	https://www.ebi.ac.uk/pride/archive/projects/PXD006720	Data Analysis	doi:10.6084/m9.figshare.c.3952927	figshare	doi:10.6084/m9.figshare.c.3952927	http://doi.org/10.6084/m9.figshare.c.3952927	estrogen receptor gene positive		replicate 3
Ct-ERbeta	Nano LC-MS/MS	Ct-ERbeta (sample)_3	P4651	P4651.raw	PRIDE	PXD006720	https://www.ebi.ac.uk/pride/archive/projects/PXD006720	Data Analysis	Giovanni combined sample1-3 with10ppm accuracy.xlsx	PRIDE	PXD006720	https://www.ebi.ac.uk/pride/archive/projects/PXD006720	Data Analysis	doi:10.6084/m9.figshare.c.3952927	figshare	doi:10.6084/m9.figshare.c.3952927	http://doi.org/10.6084/m9.figshare.c.3952927	estrogen receptor gene positive		replicate 3
Ct-ERbeta	Nano LC-MS/MS	Ct-ERbeta (sample)_3	P4652	P4652.raw	PRIDE	PXD006720	https://www.ebi.ac.uk/pride/archive/projects/PXD006720	Data Analysis	Giovanni combined sample1-3 with10ppm accuracy.xlsx	PRIDE	PXD006720	https://www.ebi.ac.uk/pride/archive/projects/PXD006720	Data Analysis	doi:10.6084/m9.figshare.c.3952927	figshare	doi:10.6084/m9.figshare.c.3952927	http://doi.org/10.6084/m9.figshare.c.3952927	estrogen receptor gene positive		replicate 3
Ct-ERbeta	Nano LC-MS/MS	Ct-ERbeta (sample)_3	P4653	P4653.raw	PRIDE	PXD006720	https://www.ebi.ac.uk/pride/archive/projects/PXD006720	Data Analysis	Giovanni combined sample1-3 with10ppm accuracy.xlsx	PRIDE	PXD006720	https://www.ebi.ac.uk/pride/archive/projects/PXD006720	Data Analysis	doi:10.6084/m9.figshare.c.3952927	figshare	doi:10.6084/m9.figshare.c.3952927	http://doi.org/10.6084/m9.figshare.c.3952927	estrogen receptor gene positive		replicate 3
Ct-ERbeta_Rnase A	Nano LC-MS/MS	Ct-ERbeta (sample)_1	P4655	P4655.raw	PRIDE	PXD006720	https://www.ebi.ac.uk/pride/archive/projects/PXD006720	Data Analysis	Giovanni combined sample 4-6 with10ppm accuracy.xlsx	PRIDE	PXD006720	https://www.ebi.ac.uk/pride/archive/projects/PXD006720	Data Analysis	doi:10.6084/m9.figshare.c.3952927	figshare	doi:10.6084/m9.figshare.c.3952927	http://doi.org/10.6084/m9.figshare.c.3952927	estrogen receptor gene positive	RNase A	replicate 1
Ct-ERbeta_Rnase A	Nano LC-MS/MS	Ct-ERbeta (sample)_1	P4656	P4656.raw	PRIDE	PXD006720	https://www.ebi.ac.uk/pride/archive/projects/PXD006720	Data Analysis	Giovanni combined sample 4-6 with10ppm accuracy.xlsx	PRIDE	PXD006720	https://www.ebi.ac.uk/pride/archive/projects/PXD006720	Data Analysis	doi:10.6084/m9.figshare.c.3952927	figshare	doi:10.6084/m9.figshare.c.3952927	http://doi.org/10.6084/m9.figshare.c.3952927	estrogen receptor gene positive	RNase A	replicate 1
Ct-ERbeta_Rnase A	Nano LC-MS/MS	Ct-ERbeta (sample)_1	P4657	P4657.raw	PRIDE	PXD006720	https://www.ebi.ac.uk/pride/archive/projects/PXD006720	Data Analysis	Giovanni combined sample 4-6 with10ppm accuracy.xlsx	PRIDE	PXD006720	https://www.ebi.ac.uk/pride/archive/projects/PXD006720	Data Analysis	doi:10.6084/m9.figshare.c.3952927	figshare	doi:10.6084/m9.figshare.c.3952927	http://doi.org/10.6084/m9.figshare.c.3952927	estrogen receptor gene positive	RNase A	replicate 1
Ct-ERbeta_Rnase A	Nano LC-MS/MS	Ct-ERbeta (sample)_1	P4658	P4658.raw	PRIDE	PXD006720	https://www.ebi.ac.uk/pride/archive/projects/PXD006720	Data Analysis	Giovanni combined sample 4-6 with10ppm accuracy.xlsx	PRIDE	PXD006720	https://www.ebi.ac.uk/pride/archive/projects/PXD006720	Data Analysis	doi:10.6084/m9.figshare.c.3952927	figshare	doi:10.6084/m9.figshare.c.3952927	http://doi.org/10.6084/m9.figshare.c.3952927	estrogen receptor gene positive	RNase A	replicate 1
Ct-ERbeta_Rnase A	Nano LC-MS/MS	Ct-ERbeta (sample)_1	P4659	P4659.raw	PRIDE	PXD006720	https://www.ebi.ac.uk/pride/archive/projects/PXD006720	Data Analysis	Giovanni combined sample 4-6 with10ppm accuracy.xlsx	PRIDE	PXD006720	https://www.ebi.ac.uk/pride/archive/projects/PXD006720	Data Analysis	doi:10.6084/m9.figshare.c.3952927	figshare	doi:10.6084/m9.figshare.c.3952927	http://doi.org/10.6084/m9.figshare.c.3952927	estrogen receptor gene positive	RNase A	replicate 1
Ct-ERbeta_Rnase A	Nano LC-MS/MS	Ct-ERbeta (sample)_1	P4660	P4660.raw	PRIDE	PXD006720	https://www.ebi.ac.uk/pride/archive/projects/PXD006720	Data Analysis	Giovanni combined sample 4-6 with10ppm accuracy.xlsx	PRIDE	PXD006720	https://www.ebi.ac.uk/pride/archive/projects/PXD006720	Data Analysis	doi:10.6084/m9.figshare.c.3952927	figshare	doi:10.6084/m9.figshare.c.3952927	http://doi.org/10.6084/m9.figshare.c.3952927	estrogen receptor gene positive	RNase A	replicate 1
Ct-ERbeta_Rnase A	Nano LC-MS/MS	Ct-ERbeta (sample)_2	P4662	P4662.raw	PRIDE	PXD006720	https://www.ebi.ac.uk/pride/archive/projects/PXD006720	Data Analysis	Giovanni combined sample 4-6 with10ppm accuracy.xlsx	PRIDE	PXD006720	https://www.ebi.ac.uk/pride/archive/projects/PXD006720	Data Analysis	doi:10.6084/m9.figshare.c.3952927	figshare	doi:10.6084/m9.figshare.c.3952927	http://doi.org/10.6084/m9.figshare.c.3952927	estrogen receptor gene positive	RNase A	replicate 2
Ct-ERbeta_Rnase A	Nano LC-MS/MS	Ct-ERbeta (sample)_2	P4663	P4663.raw	PRIDE	PXD006720	https://www.ebi.ac.uk/pride/archive/projects/PXD006720	Data Analysis	Giovanni combined sample 4-6 with10ppm accuracy.xlsx	PRIDE	PXD006720	https://www.ebi.ac.uk/pride/archive/projects/PXD006720	Data Analysis	doi:10.6084/m9.figshare.c.3952927	figshare	doi:10.6084/m9.figshare.c.3952927	http://doi.org/10.6084/m9.figshare.c.3952927	estrogen receptor gene positive	RNase A	replicate 2
Ct-ERbeta_Rnase A	Nano LC-MS/MS	Ct-ERbeta (sample)_2	P4664	P4664.raw	PRIDE	PXD006720	https://www.ebi.ac.uk/pride/archive/projects/PXD006720	Data Analysis	Giovanni combined sample 4-6 with10ppm accuracy.xlsx	PRIDE	PXD006720	https://www.ebi.ac.uk/pride/archive/projects/PXD006720	Data Analysis	doi:10.6084/m9.figshare.c.3952927	figshare	doi:10.6084/m9.figshare.c.3952927	http://doi.org/10.6084/m9.figshare.c.3952927	estrogen receptor gene positive	RNase A	replicate 2
Ct-ERbeta_Rnase A	Nano LC-MS/MS	Ct-ERbeta (sample)_2	P4665	P4665.raw	PRIDE	PXD006720	https://www.ebi.ac.uk/pride/archive/projects/PXD006720	Data Analysis	Giovanni combined sample 4-6 with10ppm accuracy.xlsx	PRIDE	PXD006720	https://www.ebi.ac.uk/pride/archive/projects/PXD006720	Data Analysis	doi:10.6084/m9.figshare.c.3952927	figshare	doi:10.6084/m9.figshare.c.3952927	http://doi.org/10.6084/m9.figshare.c.3952927	estrogen receptor gene positive	RNase A	replicate 2
Ct-ERbeta_Rnase A	Nano LC-MS/MS	Ct-ERbeta (sample)_2	P4666	P4666.raw	PRIDE	PXD006720	https://www.ebi.ac.uk/pride/archive/projects/PXD006720	Data Analysis	Giovanni combined sample 4-6 with10ppm accuracy.xlsx	PRIDE	PXD006720	https://www.ebi.ac.uk/pride/archive/projects/PXD006720	Data Analysis	doi:10.6084/m9.figshare.c.3952927	figshare	doi:10.6084/m9.figshare.c.3952927	http://doi.org/10.6084/m9.figshare.c.3952927	estrogen receptor gene positive	RNase A	replicate 2
Ct-ERbeta_Rnase A	Nano LC-MS/MS	Ct-ERbeta (sample)_2	P4667	P4667.raw	PRIDE	PXD006720	https://www.ebi.ac.uk/pride/archive/projects/PXD006720	Data Analysis	Giovanni combined sample 4-6 with10ppm accuracy.xlsx	PRIDE	PXD006720	https://www.ebi.ac.uk/pride/archive/projects/PXD006720	Data Analysis	doi:10.6084/m9.figshare.c.3952927	figshare	doi:10.6084/m9.figshare.c.3952927	http://doi.org/10.6084/m9.figshare.c.3952927	estrogen receptor gene positive	RNase A	replicate 2
Ct-ERbeta_Rnase A	Nano LC-MS/MS	Ct-ERbeta (sample)_3	P4669	P4669.raw	PRIDE	PXD006720	https://www.ebi.ac.uk/pride/archive/projects/PXD006720	Data Analysis	Giovanni combined sample 4-6 with10ppm accuracy.xlsx	PRIDE	PXD006720	https://www.ebi.ac.uk/pride/archive/projects/PXD006720	Data Analysis	doi:10.6084/m9.figshare.c.3952927	figshare	doi:10.6084/m9.figshare.c.3952927	http://doi.org/10.6084/m9.figshare.c.3952927	estrogen receptor gene positive	RNase A	replicate 3
Ct-ERbeta_Rnase A	Nano LC-MS/MS	Ct-ERbeta (sample)_3	P4670	P4670.raw	PRIDE	PXD006720	https://www.ebi.ac.uk/pride/archive/projects/PXD006720	Data Analysis	Giovanni combined sample 4-6 with10ppm accuracy.xlsx	PRIDE	PXD006720	https://www.ebi.ac.uk/pride/archive/projects/PXD006720	Data Analysis	doi:10.6084/m9.figshare.c.3952927	figshare	doi:10.6084/m9.figshare.c.3952927	http://doi.org/10.6084/m9.figshare.c.3952927	estrogen receptor gene positive	RNase A	replicate 3
Ct-ERbeta_Rnase A	Nano LC-MS/MS	Ct-ERbeta (sample)_3	P4671	P4671.raw	PRIDE	PXD006720	https://www.ebi.ac.uk/pride/archive/projects/PXD006720	Data Analysis	Giovanni combined sample 4-6 with10ppm accuracy.xlsx	PRIDE	PXD006720	https://www.ebi.ac.uk/pride/archive/projects/PXD006720	Data Analysis	doi:10.6084/m9.figshare.c.3952927	figshare	doi:10.6084/m9.figshare.c.3952927	http://doi.org/10.6084/m9.figshare.c.3952927	estrogen receptor gene positive	RNase A	replicate 3
Ct-ERbeta_Rnase A	Nano LC-MS/MS	Ct-ERbeta (sample)_3	P4672	P4672.raw	PRIDE	PXD006720	https://www.ebi.ac.uk/pride/archive/projects/PXD006720	Data Analysis	Giovanni combined sample 4-6 with10ppm accuracy.xlsx	PRIDE	PXD006720	https://www.ebi.ac.uk/pride/archive/projects/PXD006720	Data Analysis	doi:10.6084/m9.figshare.c.3952927	figshare	doi:10.6084/m9.figshare.c.3952927	http://doi.org/10.6084/m9.figshare.c.3952927	estrogen receptor gene positive	RNase A	replicate 3
Ct-ERbeta_Rnase A	Nano LC-MS/MS	Ct-ERbeta (sample)_3	P4673	P4673.raw	PRIDE	PXD006720	https://www.ebi.ac.uk/pride/archive/projects/PXD006720	Data Analysis	Giovanni combined sample 4-6 with10ppm accuracy.xlsx	PRIDE	PXD006720	https://www.ebi.ac.uk/pride/archive/projects/PXD006720	Data Analysis	doi:10.6084/m9.figshare.c.3952927	figshare	doi:10.6084/m9.figshare.c.3952927	http://doi.org/10.6084/m9.figshare.c.3952927	estrogen receptor gene positive	RNase A	replicate 3
Ct-ERbeta_Rnase A	Nano LC-MS/MS	Ct-ERbeta (sample)_3	P4674	P4674.raw	PRIDE	PXD006720	https://www.ebi.ac.uk/pride/archive/projects/PXD006720	Data Analysis	Giovanni combined sample 4-6 with10ppm accuracy.xlsx	PRIDE	PXD006720	https://www.ebi.ac.uk/pride/archive/projects/PXD006720	Data Analysis	doi:10.6084/m9.figshare.c.3952927	figshare	doi:10.6084/m9.figshare.c.3952927	http://doi.org/10.6084/m9.figshare.c.3952927	estrogen receptor gene positive	RNase A	replicate 3
MCF7_control	Nano LC-MS/MS	MCF7 (CTRL)_1	P4883	P4883.raw	PRIDE	PXD006720	https://www.ebi.ac.uk/pride/archive/projects/PXD006720	Data Analysis	Giovanni combined sample7 to 9 with10ppm accuracy.xlsx	PRIDE	PXD006720	https://www.ebi.ac.uk/pride/archive/projects/PXD006720	Data Analysis	doi:10.6084/m9.figshare.c.3952927	figshare	doi:10.6084/m9.figshare.c.3952927	http://doi.org/10.6084/m9.figshare.c.3952927	estrogen receptor gene negative		replicate 1
MCF7_control	Nano LC-MS/MS	MCF7 (CTRL)_1	P4884	P4884.raw	PRIDE	PXD006720	https://www.ebi.ac.uk/pride/archive/projects/PXD006720	Data Analysis	Giovanni combined sample7 to 9 with10ppm accuracy.xlsx	PRIDE	PXD006720	https://www.ebi.ac.uk/pride/archive/projects/PXD006720	Data Analysis	doi:10.6084/m9.figshare.c.3952927	figshare	doi:10.6084/m9.figshare.c.3952927	http://doi.org/10.6084/m9.figshare.c.3952927	estrogen receptor gene negative		replicate 1
MCF7_control	Nano LC-MS/MS	MCF7 (CTRL)_1	P4885	P4885.raw	PRIDE	PXD006720	https://www.ebi.ac.uk/pride/archive/projects/PXD006720	Data Analysis	Giovanni combined sample7 to 9 with10ppm accuracy.xlsx	PRIDE	PXD006720	https://www.ebi.ac.uk/pride/archive/projects/PXD006720	Data Analysis	doi:10.6084/m9.figshare.c.3952927	figshare	doi:10.6084/m9.figshare.c.3952927	http://doi.org/10.6084/m9.figshare.c.3952927	estrogen receptor gene negative		replicate 1
MCF7_control	Nano LC-MS/MS	MCF7 (CTRL)_1	P4886	P4886.raw	PRIDE	PXD006720	https://www.ebi.ac.uk/pride/archive/projects/PXD006720	Data Analysis	Giovanni combined sample7 to 9 with10ppm accuracy.xlsx	PRIDE	PXD006720	https://www.ebi.ac.uk/pride/archive/projects/PXD006720	Data Analysis	doi:10.6084/m9.figshare.c.3952927	figshare	doi:10.6084/m9.figshare.c.3952927	http://doi.org/10.6084/m9.figshare.c.3952927	estrogen receptor gene negative		replicate 1
MCF7_control	Nano LC-MS/MS	MCF7 (CTRL)_1	P4887	P4887.raw	PRIDE	PXD006720	https://www.ebi.ac.uk/pride/archive/projects/PXD006720	Data Analysis	Giovanni combined sample7 to 9 with10ppm accuracy.xlsx	PRIDE	PXD006720	https://www.ebi.ac.uk/pride/archive/projects/PXD006720	Data Analysis	doi:10.6084/m9.figshare.c.3952927	figshare	doi:10.6084/m9.figshare.c.3952927	http://doi.org/10.6084/m9.figshare.c.3952927	estrogen receptor gene negative		replicate 1
MCF7_control	Nano LC-MS/MS	MCF7 (CTRL)_2	P4889	P4889.raw	PRIDE	PXD006720	https://www.ebi.ac.uk/pride/archive/projects/PXD006720	Data Analysis	Giovanni combined sample7 to 9 with10ppm accuracy.xlsx	PRIDE	PXD006720	https://www.ebi.ac.uk/pride/archive/projects/PXD006720	Data Analysis	doi:10.6084/m9.figshare.c.3952927	figshare	doi:10.6084/m9.figshare.c.3952927	http://doi.org/10.6084/m9.figshare.c.3952927	estrogen receptor gene negative		replicate 2
MCF7_control	Nano LC-MS/MS	MCF7 (CTRL)_2	P4890	P4890.raw	PRIDE	PXD006720	https://www.ebi.ac.uk/pride/archive/projects/PXD006720	Data Analysis	Giovanni combined sample7 to 9 with10ppm accuracy.xlsx	PRIDE	PXD006720	https://www.ebi.ac.uk/pride/archive/projects/PXD006720	Data Analysis	doi:10.6084/m9.figshare.c.3952927	figshare	doi:10.6084/m9.figshare.c.3952927	http://doi.org/10.6084/m9.figshare.c.3952927	estrogen receptor gene negative		replicate 2
MCF7_control	Nano LC-MS/MS	MCF7 (CTRL)_2	P4891	P4891.raw	PRIDE	PXD006720	https://www.ebi.ac.uk/pride/archive/projects/PXD006720	Data Analysis	Giovanni combined sample7 to 9 with10ppm accuracy.xlsx	PRIDE	PXD006720	https://www.ebi.ac.uk/pride/archive/projects/PXD006720	Data Analysis	doi:10.6084/m9.figshare.c.3952927	figshare	doi:10.6084/m9.figshare.c.3952927	http://doi.org/10.6084/m9.figshare.c.3952927	estrogen receptor gene negative		replicate 2
MCF7_control	Nano LC-MS/MS	MCF7 (CTRL)_2	P4892	P4892.raw	PRIDE	PXD006720	https://www.ebi.ac.uk/pride/archive/projects/PXD006720	Data Analysis	Giovanni combined sample7 to 9 with10ppm accuracy.xlsx	PRIDE	PXD006720	https://www.ebi.ac.uk/pride/archive/projects/PXD006720	Data Analysis	doi:10.6084/m9.figshare.c.3952927	figshare	doi:10.6084/m9.figshare.c.3952927	http://doi.org/10.6084/m9.figshare.c.3952927	estrogen receptor gene negative		replicate 2
MCF7_control	Nano LC-MS/MS	MCF7 (CTRL)_2	P4893	P4893.raw	PRIDE	PXD006720	https://www.ebi.ac.uk/pride/archive/projects/PXD006720	Data Analysis	Giovanni combined sample7 to 9 with10ppm accuracy.xlsx	PRIDE	PXD006720	https://www.ebi.ac.uk/pride/archive/projects/PXD006720	Data Analysis	doi:10.6084/m9.figshare.c.3952927	figshare	doi:10.6084/m9.figshare.c.3952927	http://doi.org/10.6084/m9.figshare.c.3952927	estrogen receptor gene negative		replicate 2
MCF7_control	Nano LC-MS/MS	MCF7 (CTRL)_2	P4894	P4894.raw	PRIDE	PXD006720	https://www.ebi.ac.uk/pride/archive/projects/PXD006720	Data Analysis	Giovanni combined sample7 to 9 with10ppm accuracy.xlsx	PRIDE	PXD006720	https://www.ebi.ac.uk/pride/archive/projects/PXD006720	Data Analysis	doi:10.6084/m9.figshare.c.3952927	figshare	doi:10.6084/m9.figshare.c.3952927	http://doi.org/10.6084/m9.figshare.c.3952927	estrogen receptor gene negative		replicate 2
MCF7_control	Nano LC-MS/MS	MCF7 (CTRL)_3	P4896	P4896.raw	PRIDE	PXD006720	https://www.ebi.ac.uk/pride/archive/projects/PXD006720	Data Analysis	Giovanni combined sample7 to 9 with10ppm accuracy.xlsx	PRIDE	PXD006720	https://www.ebi.ac.uk/pride/archive/projects/PXD006720	Data Analysis	doi:10.6084/m9.figshare.c.3952927	figshare	doi:10.6084/m9.figshare.c.3952927	http://doi.org/10.6084/m9.figshare.c.3952927	estrogen receptor gene negative		replicate 3
MCF7_control	Nano LC-MS/MS	MCF7 (CTRL)_3	P4897	P4897.raw	PRIDE	PXD006720	https://www.ebi.ac.uk/pride/archive/projects/PXD006720	Data Analysis	Giovanni combined sample7 to 9 with10ppm accuracy.xlsx	PRIDE	PXD006720	https://www.ebi.ac.uk/pride/archive/projects/PXD006720	Data Analysis	doi:10.6084/m9.figshare.c.3952927	figshare	doi:10.6084/m9.figshare.c.3952927	http://doi.org/10.6084/m9.figshare.c.3952927	estrogen receptor gene negative		replicate 3
MCF7_control	Nano LC-MS/MS	MCF7 (CTRL)_3	P4898	P4898.raw	PRIDE	PXD006720	https://www.ebi.ac.uk/pride/archive/projects/PXD006720	Data Analysis	Giovanni combined sample7 to 9 with10ppm accuracy.xlsx	PRIDE	PXD006720	https://www.ebi.ac.uk/pride/archive/projects/PXD006720	Data Analysis	doi:10.6084/m9.figshare.c.3952927	figshare	doi:10.6084/m9.figshare.c.3952927	http://doi.org/10.6084/m9.figshare.c.3952927	estrogen receptor gene negative		replicate 3
MCF7_control	Nano LC-MS/MS	MCF7 (CTRL)_3	P4899	P4899.raw	PRIDE	PXD006720	https://www.ebi.ac.uk/pride/archive/projects/PXD006720	Data Analysis	Giovanni combined sample7 to 9 with10ppm accuracy.xlsx	PRIDE	PXD006720	https://www.ebi.ac.uk/pride/archive/projects/PXD006720	Data Analysis	doi:10.6084/m9.figshare.c.3952927	figshare	doi:10.6084/m9.figshare.c.3952927	http://doi.org/10.6084/m9.figshare.c.3952927	estrogen receptor gene negative		replicate 3
MCF7_control	Nano LC-MS/MS	MCF7 (CTRL)_3	P4900	P4900.raw	PRIDE	PXD006720	https://www.ebi.ac.uk/pride/archive/projects/PXD006720	Data Analysis	Giovanni combined sample7 to 9 with10ppm accuracy.xlsx	PRIDE	PXD006720	https://www.ebi.ac.uk/pride/archive/projects/PXD006720	Data Analysis	doi:10.6084/m9.figshare.c.3952927	figshare	doi:10.6084/m9.figshare.c.3952927	http://doi.org/10.6084/m9.figshare.c.3952927	estrogen receptor gene negative		replicate 3
MCF7_control	Nano LC-MS/MS	MCF7 (CTRL)_3	P4901	P4901.raw	PRIDE	PXD006720	https://www.ebi.ac.uk/pride/archive/projects/PXD006720	Data Analysis	Giovanni combined sample7 to 9 with10ppm accuracy.xlsx	PRIDE	PXD006720	https://www.ebi.ac.uk/pride/archive/projects/PXD006720	Data Analysis	doi:10.6084/m9.figshare.c.3952927	figshare	doi:10.6084/m9.figshare.c.3952927	http://doi.org/10.6084/m9.figshare.c.3952927	estrogen receptor gene negative		replicate 3
Ct-ERbeta_NT	Nano LC-MS/MS	Ct-ERbeta (sample)_1	P5164	P5164.raw	PRIDE	PXD006280	https://www.ebi.ac.uk/pride/archive/projects/PXD006280						Data Analysis	doi:10.6084/m9.figshare.c.3952927	figshare	doi:10.6084/m9.figshare.c.3952927	http://doi.org/10.6084/m9.figshare.c.3952927	estrogen receptor gene positive	NT	replicate 1
Ct-ERbeta_NT	Nano LC-MS/MS	Ct-ERbeta (sample)_2	P5166	P5166.raw	PRIDE	PXD006280	https://www.ebi.ac.uk/pride/archive/projects/PXD006280						Data Analysis	doi:10.6084/m9.figshare.c.3952927	figshare	doi:10.6084/m9.figshare.c.3952927	http://doi.org/10.6084/m9.figshare.c.3952927	estrogen receptor gene positive	NT	replicate 2
Ct-ERbeta_NT	Nano LC-MS/MS	Ct-ERbeta (sample)_3	P5168	P5168.raw	PRIDE	PXD006280	https://www.ebi.ac.uk/pride/archive/projects/PXD006280						Data Analysis	doi:10.6084/m9.figshare.c.3952927	figshare	doi:10.6084/m9.figshare.c.3952927	http://doi.org/10.6084/m9.figshare.c.3952927	estrogen receptor gene positive	NT	replicate 3
Ct-ERbeta_AGO2 Kd	Nano LC-MS/MS	Ct-ERbeta (sample)_1	P5170	P5170.raw	PRIDE	PXD006280	https://www.ebi.ac.uk/pride/archive/projects/PXD006280						Data Analysis	doi:10.6084/m9.figshare.c.3952927	figshare	doi:10.6084/m9.figshare.c.3952927	http://doi.org/10.6084/m9.figshare.c.3952927	estrogen receptor gene positive	AGO2 Kd	replicate 1
Ct-ERbeta_AGO2 Kd	Nano LC-MS/MS	Ct-ERbeta (sample)_2	P5172	P5172.raw	PRIDE	PXD006280	https://www.ebi.ac.uk/pride/archive/projects/PXD006280						Data Analysis	doi:10.6084/m9.figshare.c.3952927	figshare	doi:10.6084/m9.figshare.c.3952927	http://doi.org/10.6084/m9.figshare.c.3952927	estrogen receptor gene positive	AGO2 Kd	replicate 2
Ct-ERbeta_AGO2 Kd	Nano LC-MS/MS	Ct-ERbeta (sample)_3	P5174	P5174.raw	PRIDE	PXD006280	https://www.ebi.ac.uk/pride/archive/projects/PXD006280						Data Analysis	doi:10.6084/m9.figshare.c.3952927	figshare	doi:10.6084/m9.figshare.c.3952927	http://doi.org/10.6084/m9.figshare.c.3952927	estrogen receptor gene positive	AGO2 Kd	replicate 3
